# Supplementary material for: Transcriptional Profiling of Rat Prefrontal Cortex after Acute Inescapable Footshock Stress
Source: Genes (Basel). 2023 Mar 17;14(3):740. doi: 10.3390/genes14030740 (PMC10048409; doi:10.3390/genes14030740)
Supplement: Supplementary file 1 [file genes-14-00740-s001.zip]

Archive with 2 entries (2 files):
- supplementary-figures_Rev1.pdf
- supplementary-tables_Rev1.xlsx
